# Supplementary material for: Mechanization-driven farmland consolidation and farm household labor allocation: Evidence from grain producers in Shandong, China
Source: PLoS One. 2026 Feb 6;21(2):e0340297. doi: 10.1371/journal.pone.0340297 (PMC12880642; doi:10.1371/journal.pone.0340297)
Supplement: S1 Table — (XLSX) [file pone.0340297.s001.xlsx]

## Sheet: S1 Table
Labor ID	Year	Proportion of Agricultural Labor Force (%)	Proportion of Non-agricultural Labor Force (%)	Purchase of Agricultural Machinery	Purchase of agricultural machinery services	Age	Years of Education	Scale of Cultivated Land Management (ha)	Number of land parcels	Quality of Cultivated Land	Total Household Income (RMB)	Village Landform Type	Mechanization-Driven Farmland	Agricultural Machinery Procurement Coefficient	Agricultural Machinery Service Purchase Coefficient
1	2024-2025	56	38	1	1	63	8	1.23	7	3	12.4	Plain Area	1	-0.084	-0.075
2	2024-2025	41	55	0	1	51	6	0.97	4	4	10.2	Non-Plain Area Area	0	-0.084	-0.075
3	2024-2025	61	32	1	1	60	9	2.85	5	3	13.6	Non-Plain Area Area	1	-0.084	-0.075
4	2024-2025	48	50	0	1	54	7	0.88	6	2	9.5	Plain Area	0	-0.084	-0.075
5	2024-2025	63	29	1	0	66	4	3.15	2	4	14.3	Non-Plain Area Area	1	-0.084	-0.075
6	2024-2025	58	36	1	1	58	10	2.22	8	3	12.7	Plain Area	1	-0.084	-0.075
7	2024-2025	53	44	0	0	56	5	1.68	7	5	11.4	Plain Area	1	-0.084	-0.075
8	2024-2025	47	49	0	1	61	6	0.56	9	2	8.3	Non-Plain Area Area	0	-0.084	-0.075
9	2024-2025	59	36	1	1	57	8	2.41	3	4	13.8	Non-Plain Area Area	1	-0.084	-0.075
10	2024-2025	52	43	1	0	54	9	1.78	6	4	11.9	Plain Area	1	-0.084	-0.075
11	2024-2025	44	51	0	1	66	7	0.91	8	3	10.5	Non-Plain Area Area	0	-0.084	-0.075
12	2024-2025	55	41	1	1	59	8	2.33	4	3	12.1	Plain Area	1	-0.084	-0.075
13	2024-2025	49	47	0	1	61	6	2.06	6	2	9.8	Non-Plain Area Area	1	-0.084	-0.075
14	2024-2025	64	28	1	0	63	5	2.01	2	5	13.6	Non-Plain Area Area	0	-0.084	-0.075
15	2024-2025	53	42	1	1	60	9	1.12	4	4	10.4	Non-Plain Area Area	1	-0.084	-0.075
16	2024-2025	46	50	0	1	57	8	0.98	6	3	9.7	Non-Plain Area Area	0	-0.084	-0.075
17	2024-2025	62	30	1	0	65	6	2.55	2	4	13.1	Plain Area	1	-0.084	-0.075
18	2024-2025	50	45	0	1	53	7	1.1	7	3	11.2	Non-Plain Area Area	0	-0.084	-0.075
19	2024-2025	57	39	1	1	60	5	2.78	5	4	14.7	Non-Plain Area Area	1	-0.084	-0.075
20	2024-2025	43	52	0	1	62	6	0.73	9	3	9.1	Plain Area	0	-0.084	-0.075
21	2024-2025	54	41	1	0	58	9	2.69	4	5	13.9	Non-Plain Area Area	1	-0.084	-0.075
22	2024-2025	51	44	0	1	55	7	1.05	8	4	10.2	Non-Plain Area Area	0	-0.084	-0.075
23	2024-2025	47	49	1	0	65	5	2.13	3	4	14.2	Plain Area	1	-0.084	-0.075
24	2024-2025	60	33	1	1	56	8	2.04	6	3	13.5	Non-Plain Area Area	1	-0.084	-0.075
25	2024-2025	45	53	0	1	62	6	0.64	9	4	9.3	Plain Area	0	-0.084	-0.075
26	2024-2025	58	37	1	1	59	9	1.84	4	5	12.4	Plain Area	1	-0.084	-0.075
27	2024-2025	53	42	0	0	56	7	1.37	6	3	11.1	Non-Plain Area Area	1	-0.084	-0.075
28	2024-2025	44	51	1	1	60	6	2.57	2	4	13.3	Non-Plain Area Area	0	-0.084	-0.075
29	2024-2025	49	46	0	1	58	8	0.82	8	2	9.6	Plain Area	1	-0.084	-0.075
30	2024-2025	52	43	1	1	61	9	2.05	5	4	12.6	Non-Plain Area Area	0	-0.084	-0.075
31	2024-2025	63	30	0	1	63	7	1.56	3	5	13	Non-Plain Area Area	1	-0.084	-0.075
32	2024-2025	56	38	1	0	57	8	2.41	7	3	12.8	Plain Area	1	-0.084	-0.075
33	2024-2025	46	49	0	1	59	6	0.77	6	4	9.9	Non-Plain Area Area	0	-0.084	-0.075
34	2024-2025	61	33	1	1	62	7	2.49	4	3	13.4	Plain Area	1	-0.084	-0.075
35	2024-2025	50	45	0	0	55	5	1.61	8	5	11	Non-Plain Area Area	1	-0.084	-0.075
36	2024-2025	53	42	1	1	60	9	2.18	6	3	13.1	Non-Plain Area Area	0	-0.084	-0.075
37	2024-2025	59	36	0	1	61	8	1.03	5	4	12	Plain Area	1	-0.084	-0.075
38	2024-2025	52	43	1	0	58	7	2.66	4	2	13.7	Non-Plain Area Area	1	-0.084	-0.075
39	2024-2025	46	49	0	1	65	6	0.66	8	3	9.8	Plain Area	0	-0.084	-0.075
40	2024-2025	56	38	1	1	63	5	1.94	3	5	12.9	Non-Plain Area Area	1	-0.084	-0.075
41	2024-2025	54	41	1	1	58	8	2.23	5	3	12.1	Plain Area	1	-0.084	-0.075
42	2024-2025	48	46	0	1	61	7	1.17	6	4	10.5	Non-Plain Area Area	0	-0.084	-0.075
43	2024-2025	62	31	1	0	66	5	2.87	3	5	14.8	Non-Plain Area Area	1	-0.084	-0.075
44	2024-2025	54	41	0	1	52	9	0.94	7	3	9.6	Plain Area	0	-0.084	-0.075
45	2024-2025	61	33	1	1	57	8	2.54	4	4	13.2	Non-Plain Area Area	1	-0.084	-0.075
46	2024-2025	52	43	1	0	59	7	1.87	6	3	12.7	Plain Area	1	-0.084	-0.075
47	2024-2025	50	45	0	1	55	6	0.71	8	4	10.4	Plain Area	1	-0.084	-0.075
48	2024-2025	45	53	1	1	60	5	2.12	3	4	12.8	Non-Plain Area Area	0	-0.084	-0.075
49	2024-2025	60	33	1	1	56	8	2.02	5	3	14.1	Non-Plain Area Area	1	-0.084	-0.075
50	2024-2025	47	49	0	1	63	7	0.63	9	3	9.1	Plain Area	0	-0.084	-0.075
51	2024-2025	56	38	1	1	57	8	2.58	4	5	14.7	Non-Plain Area Area	1	-0.084	-0.075
52	2024-2025	53	42	0	1	61	5	1.09	8	3	10.6	Plain Area	0	-0.084	-0.075
53	2024-2025	44	51	1	0	64	6	2.41	2	4	13.8	Non-Plain Area Area	1	-0.084	-0.075
54	2024-2025	52	43	1	1	58	9	2.1	6	4	13.6	Non-Plain Area Area	1	-0.084	-0.075
55	2024-2025	48	46	1	0	60	7	1.26	3	3	11.3	Plain Area	1	-0.084	-0.075
56	2024-2025	59	36	0	1	54	8	1.39	5	5	12.3	Non-Plain Area Area	0	-0.084	-0.075
57	2024-2025	55	41	1	1	62	6	2.77	4	4	14.2	Plain Area	1	-0.084	-0.075
58	2024-2025	43	52	0	1	53	9	0.98	7	3	9.7	Non-Plain Area Area	0	-0.084	-0.075
59	2024-2025	60	33	1	0	61	5	2.54	2	4	13.5	Plain Area	1	-0.084	-0.075
60	2024-2025	53	42	0	1	57	6	1.18	7	4	10.9	Non-Plain Area Area	0	-0.084	-0.075
61	2024-2025	54	41	1	1	59	8	2.39	5	3	12.6	Plain Area	1	-0.084	-0.075
62	2024-2025	47	49	0	1	62	5	1.07	8	4	10.2	Non-Plain Area Area	0	-0.084	-0.075
63	2024-2025	61	32	1	0	58	7	2.9	3	5	14.9	Non-Plain Area Area	1	-0.084	-0.075
64	2024-2025	56	38	0	1	55	9	1.34	6	3	11.7	Plain Area	0	-0.084	-0.075
65	2024-2025	45	53	1	0	64	6	2.27	3	4	13.3	Non-Plain Area Area	1	-0.084	-0.075
66	2024-2025	58	37	0	1	59	5	1.75	7	3	12.2	Non-Plain Area Area	0	-0.084	-0.075
67	2024-2025	51	44	1	0	61	7	2.49	4	4	13.1	Plain Area	1	-0.084	-0.075
68	2024-2025	49	47	0	1	57	9	1.2	6	3	11.1	Plain Area	0	-0.084	-0.075
69	2024-2025	59	36	1	1	60	8	2.61	5	4	14.6	Non-Plain Area Area	1	-0.084	-0.075
70	2024-2025	54	41	0	1	55	7	1.16	8	5	10.4	Plain Area	0	-0.084	-0.075
71	2024-2025	56	38	1	0	58	5	2.74	3	4	13.8	Non-Plain Area Area	1	-0.084	-0.075
72	2024-2025	52	43	0	1	63	8	1.11	7	3	10.2	Plain Area	0	-0.084	-0.075
73	2024-2025	48	46	1	0	66	7	2.22	4	2	12.5	Non-Plain Area Area	1	-0.084	-0.075
74	2024-2025	57	39	1	1	61	6	2.37	2	4	13.2	Non-Plain Area Area	1	-0.084	-0.075
75	2024-2025	41	55	0	1	59	9	0.93	9	3	9.1	Plain Area	0	-0.084	-0.075
76	2024-2025	58	37	1	0	61	8	1.89	5	4	12.8	Non-Plain Area Area	1	-0.084	-0.075
77	2024-2025	53	42	0	0	57	6	1.52	7	5	11.7	Non-Plain Area Area	1	-0.084	-0.075
78	2024-2025	45	53	1	1	60	8	2.05	2	4	13.7	Plain Area	0	-0.084	-0.075
79	2024-2025	61	32	0	1	62	7	2.66	4	3	14.9	Non-Plain Area Area	1	-0.084	-0.075
80	2024-2025	53	42	1	1	56	5	1.14	7	4	10.3	Non-Plain Area Area	1	-0.084	-0.075
81	2024-2025	58	37	1	1	61	8	2.11	4	4	12.6	Plain Area	1	-0.084	-0.075
82	2024-2025	49	47	0	1	57	6	1.28	7	3	10.7	Non-Plain Area Area	0	-0.084	-0.075
83	2024-2025	60	33	1	1	63	9	2.49	4	5	14.3	Non-Plain Area Area	1	-0.084	-0.075
84	2024-2025	55	41	0	1	59	7	1.05	5	3	9.9	Plain Area	0	-0.084	-0.075
85	2024-2025	53	42	1	1	58	8	1.97	2	3	12.8	Non-Plain Area Area	1	-0.084	-0.075
86	2024-2025	51	44	0	1	54	7	1.24	6	4	10.6	Plain Area	1	-0.084	-0.075
87	2024-2025	61	32	1	0	60	8	2.93	4	5	15.1	Non-Plain Area Area	0	-0.084	-0.075
88	2024-2025	46	49	0	1	55	6	0.71	7	4	9.5	Plain Area	1	-0.084	-0.075
89	2024-2025	59	36	1	1	57	8	2.71	4	4	13.6	Non-Plain Area Area	0	-0.084	-0.075
90	2024-2025	54	41	1	1	61	6	1.46	4	3	11.3	Plain Area	1	-0.084	-0.075
91	2024-2025	44	51	0	1	57	9	1.07	5	3	9.1	Non-Plain Area Area	1	-0.084	-0.075
92	2024-2025	56	38	1	0	62	7	2.38	3	4	13.4	Non-Plain Area Area	0	-0.084	-0.075
93	2024-2025	50	45	0	1	59	8	0.92	6	4	10.8	Plain Area	1	-0.084	-0.075
94	2024-2025	61	32	1	1	58	6	2.67	4	3	14.2	Non-Plain Area Area	1	-0.084	-0.075
95	2024-2025	48	46	0	1	64	8	1.03	5	5	9.6	Plain Area	0	-0.084	-0.075
96	2024-2025	53	42	1	0	60	7	2.05	3	2	12.5	Non-Plain Area Area	1	-0.084	-0.075
97	2024-2025	45	53	1	1	62	6	2.17	2	3	13.7	Non-Plain Area Area	0	-0.084	-0.075
98	2024-2025	57	39	1	1	58	9	1.91	2	4	13.1	Non-Plain Area Area	1	-0.084	-0.075
99	2024-2025	51	44	0	1	56	7	1.14	7	2	11.4	Plain Area	1	-0.084	-0.075
100	2024-2025	55	41	1	1	61	8	2.29	4	4	12.6	Non-Plain Area Area	0	-0.084	-0.075
101	2024-2025	53	42	0	1	58	9	0.91	3	3	10.9	Plain Area	1	-0.084	-0.075
102	2024-2025	45	53	1	1	56	6	2.37	2	4	13.5	Non-Plain Area Area	1	-0.084	-0.075
103	2024-2025	60	33	1	0	64	7	2.01	5	3	14.7	Plain Area	0	-0.084	-0.075
104	2024-2025	47	49	0	1	61	8	1.35	7	3	9.5	Non-Plain Area Area	1	-0.084	-0.075
105	2024-2025	59	36	1	1	58	6	2.7	4	4	13.2	Plain Area	1	-0.084	-0.075
106	2024-2025	52	43	0	1	57	5	1.22	6	3	10.2	Non-Plain Area Area	0	-0.084	-0.075
107	2024-2025	41	55	1	0	57	8	0.88	9	3	8.6	Plain Area	1	-0.084	-0.075
108	2024-2025	62	31	1	1	59	7	2.93	3	5	15.3	Non-Plain Area Area	1	-0.084	-0.075
109	2024-2025	54	41	0	1	60	6	1.15	8	2	11.7	Non-Plain Area Area	0	-0.084	-0.075
110	2024-2025	50	45	1	0	63	8	1.85	4	4	12.1	Plain Area	1	-0.084	-0.075
111	2024-2025	61	32	0	1	66	5	2.32	2	5	14.4	Non-Plain Area Area	0	-0.084	-0.075
112	2024-2025	53	42	1	1	59	9	1.64	6	2	12.8	Non-Plain Area Area	1	-0.084	-0.075
113	2024-2025	44	51	0	1	55	6	1.11	7	4	9.4	Plain Area	0	-0.084	-0.075
114	2024-2025	60	33	1	0	63	7	2.58	3	3	13	Non-Plain Area Area	1	-0.084	-0.075
115	2024-2025	56	38	1	1	56	8	2.27	4	3	13.3	Plain Area	1	-0.084	-0.075
116	2024-2025	48	46	0	1	62	6	0.93	5	4	9.9	Non-Plain Area Area	0	-0.084	-0.075
117	2024-2025	46	49	1	1	60	9	1.25	6	5	10.2	Non-Plain Area Area	1	-0.084	-0.075
118	2024-2025	51	44	0	1	58	8	1.8	5	4	11	Plain Area	0	-0.084	-0.075
119	2024-2025	59	36	1	0	60	5	2.61	2	3	13.7	Non-Plain Area Area	1	-0.084	-0.075
120	2024-2025	52	43	1	1	61	7	1.13	7	2	10.5	Plain Area	1	-0.084	-0.075
121	2024-2025	58	37	1	1	63	7	1.94	4	4	12.6	Non-Plain Area Area	1	-0.084	-0.075
122	2024-2025	54	41	0	1	58	8	1.21	3	3	11	Plain Area	0	-0.084	-0.075
123	2024-2025	49	47	0	1	56	6	0.92	7	3	9.7	Non-Plain Area Area	0	-0.084	-0.075
124	2024-2025	60	33	1	0	62	9	2.41	2	4	14.4	Plain Area	1	-0.084	-0.075
125	2024-2025	50	45	1	1	60	8	2.1	5	3	13	Non-Plain Area Area	1	-0.084	-0.075
126	2024-2025	52	43	0	1	57	5	1.36	6	3	11.2	Plain Area	0	-0.084	-0.075
127	2024-2025	47	49	1	0	65	6	2.18	3	4	12.8	Non-Plain Area Area	1	-0.084	-0.075
128	2024-2025	53	42	1	1	59	7	1.42	8	2	11.5	Plain Area	1	-0.084	-0.075
129	2024-2025	56	38	0	1	62	8	2.57	4	4	13.7	Non-Plain Area Area	0	-0.084	-0.075
130	2024-2025	43	52	1	1	64	6	0.85	7	3	9.3	Plain Area	1	-0.084	-0.075
131	2024-2025	61	32	0	1	58	7	2.85	2	5	14.2	Non-Plain Area Area	0	-0.084	-0.075
132	2024-2025	50	45	1	1	55	5	1.1	6	4	10.6	Non-Plain Area Area	1	-0.084	-0.075
133	2024-2025	54	41	0	1	61	8	2.67	3	3	13.3	Plain Area	0	-0.084	-0.075
134	2024-2025	48	46	0	1	57	7	1.17	8	2	10.2	Non-Plain Area Area	1	-0.084	-0.075
135	2024-2025	55	41	1	0	59	9	2.62	3	4	12.9	Non-Plain Area Area	0	-0.084	-0.075
136	2024-2025	44	51	1	1	56	6	0.99	5	5	9.9	Plain Area	1	-0.084	-0.075
137	2024-2025	62	30	0	1	62	8	2.72	4	4	14.1	Non-Plain Area Area	0	-0.084	-0.075
138	2024-2025	47	49	1	1	61	7	1.8	7	3	12.3	Non-Plain Area Area	1	-0.084	-0.075
139	2024-2025	59	36	0	1	55	6	1.32	8	2	10.3	Plain Area	1	-0.084	-0.075
140	2024-2025	51	44	1	1	60	5	2.13	4	3	12.5	Non-Plain Area Area	0	-0.084	-0.075
141	2024-2025	46	49	0	1	58	9	0.73	6	4	9.5	Plain Area	1	-0.084	-0.075
142	2024-2025	60	34	1	0	63	8	2.91	4	5	13.8	Non-Plain Area Area	0	-0.084	-0.075
143	2024-2025	56	38	1	1	57	7	2.08	3	4	12.7	Plain Area	1	-0.084	-0.075
144	2024-2025	43	52	0	1	61	6	0.81	7	3	9.6	Non-Plain Area Area	0	-0.084	-0.075
145	2024-2025	53	42	1	0	59	5	2.51	5	3	12	Non-Plain Area Area	1	-0.084	-0.075
146	2024-2025	58	37	0	1	56	8	1.3	6	4	11.5	Non-Plain Area Area	0	-0.084	-0.075
147	2024-2025	50	45	1	1	63	6	1.97	2	4	13.4	Plain Area	1	-0.084	-0.075
148	2024-2025	61	32	0	1	60	9	2.44	4	5	14.7	Non-Plain Area Area	0	-0.084	-0.075
149	2024-2025	54	41	1	1	59	6	2.19	5	3	13.2	Non-Plain Area Area	1	-0.084	-0.075
150	2024-2025	46	49	0	1	64	8	0.95	7	5	9.2	Plain Area	0	-0.084	-0.075
151	2024-2025	56	38	1	0	57	6	2.09	3	4	12.8	Non-Plain Area Area	1	-0.084	-0.075
152	2024-2025	49	46	0	1	62	9	1.27	6	3	10.7	Plain Area	0	-0.084	-0.075
153	2024-2025	61	32	1	1	58	7	2.6	4	4	14.3	Non-Plain Area Area	1	-0.084	-0.075
154	2024-2025	53	42	0	1	60	8	1.15	8	3	11.1	Plain Area	0	-0.084	-0.075
155	2024-2025	47	49	1	1	59	9	2.69	3	3	13.5	Non-Plain Area Area	1	-0.084	-0.075
156	2024-2025	53	42	0	1	56	6	1.01	7	2	10.5	Non-Plain Area Area	0	-0.084	-0.075
157	2024-2025	45	53	1	0	61	5	2.47	5	4	12.6	Plain Area	1	-0.084	-0.075
158	2024-2025	59	36	0	1	63	6	1.13	8	4	10.6	Non-Plain Area Area	0	-0.084	-0.075
159	2024-2025	55	41	1	1	58	7	2.38	4	3	12.9	Non-Plain Area Area	1	-0.084	-0.075
160	2024-2025	61	32	0	1	54	8	2.22	3	5	14.1	Plain Area	0	-0.084	-0.075
161	2024-2025	57	39	1	1	62	8	1.95	4	4	12.3	Non-Plain Area Area	1	-0.084	-0.075
162	2024-2025	47	49	0	1	59	7	1.09	6	3	10.8	Plain Area	0	-0.084	-0.075
163	2024-2025	54	41	1	1	57	6	2.44	3	5	14	Non-Plain Area Area	1	-0.084	-0.075
164	2024-2025	60	33	1	0	61	9	2.15	2	4	13.6	Plain Area	1	-0.084	-0.075
165	2024-2025	51	44	1	1	58	8	1.27	5	3	11.2	Non-Plain Area Area	1	-0.084	-0.075
166	2024-2025	53	42	0	1	56	7	1.04	6	2	10.1	Plain Area	0	-0.084	-0.075
167	2024-2025	59	36	1	1	60	9	2.53	4	4	13.8	Non-Plain Area Area	1	-0.084	-0.075
168	2024-2025	48	46	0	1	62	7	1.12	7	4	10.4	Non-Plain Area Area	0	-0.084	-0.075
169	2024-2025	55	41	1	1	63	8	2.81	5	4	13.5	Plain Area	1	-0.084	-0.075
170	2024-2025	44	51	1	1	59	6	0.84	8	3	9.5	Non-Plain Area Area	1	-0.084	-0.075
171	2024-2025	48	46	0	1	56	7	2.02	3	3	11.7	Non-Plain Area Area	0	-0.084	-0.075
172	2024-2025	46	49	1	1	65	6	1.39	5	4	12.1	Plain Area	1	-0.084	-0.075
173	2024-2025	60	33	0	1	58	9	2.63	7	2	14.2	Non-Plain Area Area	0	-0.084	-0.075
174	2024-2025	52	43	0	1	61	7	1.21	4	3	11	Non-Plain Area Area	1	-0.084	-0.075
175	2024-2025	56	38	1	1	60	5	2.32	2	4	13.1	Plain Area	1	-0.084	-0.075
176	2024-2025	50	45	0	1	60	8	1.17	8	4	10.5	Non-Plain Area Area	0	-0.084	-0.075
177	2024-2025	54	41	1	1	57	6	2.41	6	3	12.7	Non-Plain Area Area	1	-0.084	-0.075
178	2024-2025	47	49	1	0	61	8	1.38	4	5	10.8	Plain Area	0	-0.084	-0.075
179	2024-2025	43	52	0	1	62	9	1.31	6	3	9.5	Non-Plain Area Area	1	-0.084	-0.075
180	2024-2025	58	37	1	0	65	8	2.27	5	5	13.6	Plain Area	0	-0.084	-0.075
181	2024-2025	51	44	1	1	58	6	1.23	7	4	10.7	Non-Plain Area Area	1	-0.084	-0.075
182	2024-2025	47	49	0	1	63	7	2.73	3	3	13.4	Non-Plain Area Area	0	-0.084	-0.075
183	2024-2025	55	41	1	1	56	7	2.92	4	4	13.5	Plain Area	1	-0.084	-0.075
184	2024-2025	49	47	1	1	62	8	1.17	2	3	11	Non-Plain Area Area	0	-0.084	-0.075
185	2024-2025	41	55	0	1	55	5	0.92	8	4	9.1	Non-Plain Area Area	1	-0.084	-0.075
186	2024-2025	60	33	1	1	61	6	2.69	6	4	14	Plain Area	0	-0.084	-0.075
187	2024-2025	54	41	0	1	57	9	1.5	5	4	12.5	Non-Plain Area Area	0	-0.084	-0.075
188	2024-2025	53	42	1	1	64	7	2.33	4	4	13.7	Non-Plain Area Area	1	-0.084	-0.075
189	2024-2025	46	49	0	1	58	8	1.31	7	2	10.2	Plain Area	0	-0.084	-0.075
190	2024-2025	59	36	1	0	60	8	2.7	3	4	12.9	Non-Plain Area Area	1	-0.084	-0.075
191	2024-2025	52	43	1	1	59	7	1.21	6	5	11.5	Non-Plain Area Area	0	-0.084	-0.075
192	2024-2025	48	46	0	1	55	6	1.94	8	4	10.6	Plain Area	1	-0.084	-0.075
193	2024-2025	62	31	1	0	60	9	2.33	2	3	13.5	Non-Plain Area Area	0	-0.084	-0.075
194	2024-2025	56	38	0	1	63	8	1.18	4	4	11.1	Plain Area	1	-0.084	-0.075
195	2024-2025	53	42	1	1	58	7	2.44	4	4	13.2	Non-Plain Area Area	1	-0.084	-0.075
196	2024-2025	50	45	0	1	61	7	1.15	7	2	10.6	Non-Plain Area Area	0	-0.084	-0.075
197	2024-2025	55	41	1	0	58	8	2.09	3	5	12.7	Plain Area	1	-0.084	-0.075
198	2024-2025	49	47	0	1	56	5	1.99	6	3	11.3	Non-Plain Area Area	0	-0.084	-0.075
199	2024-2025	57	39	1	1	59	6	2.8	5	4	13.6	Non-Plain Area Area	1	-0.084	-0.075
200	2024-2025	53	42	0	1	62	9	1.07	8	4	10.9	Plain Area	0	-0.084	-0.075
201	2024-2025	55	41	1	1	65	8	2.03	5	4	13	Non-Plain Area Area	1	-0.084	-0.075
202	2024-2025	49	47	0	1	61	7	1.11	4	3	10.7	Plain Area	0	-0.084	-0.075
203	2024-2025	61	32	1	1	64	8	2.74	6	4	14.8	Non-Plain Area Area	1	-0.084	-0.075
204	2024-2025	45	53	0	1	58	5	1.03	8	2	9.9	Non-Plain Area Area	0	-0.084	-0.075
205	2024-2025	60	33	1	1	59	8	2.66	4	4	13.7	Plain Area	1	-0.084	-0.075
206	2024-2025	51	44	0	1	56	7	1.05	6	3	10.1	Non-Plain Area Area	0	-0.084	-0.075
207	2024-2025	55	41	1	1	61	6	2.12	5	5	13.4	Non-Plain Area Area	1	-0.084	-0.075
208	2024-2025	50	45	0	1	54	8	1.18	7	3	11	Plain Area	0	-0.084	-0.075
209	2024-2025	47	49	1	1	57	9	2.52	4	3	12.3	Non-Plain Area Area	1	-0.084	-0.075
210	2024-2025	61	32	0	1	58	6	2.77	2	4	13.9	Plain Area	0	-0.084	-0.075
211	2024-2025	53	42	1	1	60	7	1.33	6	3	11.5	Non-Plain Area Area	1	-0.084	-0.075
212	2024-2025	59	36	1	0	63	8	2.41	3	4	12.8	Plain Area	1	-0.084	-0.075
213	2024-2025	55	41	0	1	66	6	2.2	5	4	13.2	Non-Plain Area Area	0	-0.084	-0.075
214	2024-2025	42	54	1	0	59	8	1.09	6	2	10.4	Plain Area	1	-0.084	-0.075
215	2024-2025	56	38	1	1	58	7	2.15	4	4	13.5	Non-Plain Area Area	1	-0.084	-0.075
216	2024-2025	48	46	0	1	62	8	1.29	5	3	11.1	Non-Plain Area Area	0	-0.084	-0.075
217	2024-2025	59	36	1	1	62	7	2.58	4	4	14.3	Plain Area	1	-0.084	-0.075
218	2024-2025	43	52	0	1	54	5	1.06	8	3	9.3	Non-Plain Area Area	0	-0.084	-0.075
219	2024-2025	61	32	1	1	59	6	2.91	3	5	15.1	Non-Plain Area Area	1	-0.084	-0.075
220	2024-2025	56	38	0	1	57	9	1.21	6	3	11.2	Plain Area	0	-0.084	-0.075
221	2024-2025	52	43	1	1	58	8	2.17	4	2	12.5	Non-Plain Area Area	1	-0.084	-0.075
222	2024-2025	48	46	0	1	60	6	1.08	7	4	10.3	Non-Plain Area Area	0	-0.084	-0.075
223	2024-2025	45	53	1	1	65	8	1.37	6	3	10.8	Plain Area	1	-0.084	-0.075
224	2024-2025	54	41	1	0	59	9	2.28	5	3	13.4	Non-Plain Area Area	0	-0.084	-0.075
225	2024-2025	58	37	0	1	55	5	2.45	4	4	12.7	Non-Plain Area Area	1	-0.084	-0.075
226	2024-2025	47	49	1	1	63	7	1.1	7	3	10.2	Plain Area	0	-0.084	-0.075
227	2024-2025	61	32	1	1	64	6	2.79	4	5	14.6	Non-Plain Area Area	1	-0.084	-0.075
228	2024-2025	53	42	0	1	55	9	1.12	5	3	10.6	Plain Area	0	-0.084	-0.075
229	2024-2025	50	45	1	0	60	6	2.21	3	4	12.9	Non-Plain Area Area	1	-0.084	-0.075
230	2024-2025	55	41	0	1	57	8	1.15	7	3	11.2	Non-Plain Area Area	0	-0.084	-0.075
231	2024-2025	48	46	1	1	61	7	2.62	6	4	13.7	Non-Plain Area Area	1	-0.084	-0.075
232	2024-2025	53	42	0	1	66	8	1.2	2	3	11	Plain Area	1	-0.084	-0.075
233	2024-2025	60	33	1	0	56	8	2.99	4	5	14.9	Non-Plain Area Area	0	-0.084	-0.075
234	2024-2025	44	51	1	1	60	6	0.9	6	4	10.1	Plain Area	1	-0.084	-0.075
235	2024-2025	58	37	1	0	58	7	2.36	4	3	12.4	Non-Plain Area Area	0	-0.084	-0.075
236	2024-2025	49	47	0	1	62	9	1.29	6	2	10.4	Non-Plain Area Area	1	-0.084	-0.075
237	2024-2025	56	38	1	1	59	6	2.64	3	4	13.7	Plain Area	0	-0.084	-0.075
238	2024-2025	52	43	0	1	61	8	1.1	7	3	10.6	Non-Plain Area Area	1	-0.084	-0.075
239	2024-2025	61	32	1	1	60	7	2.76	4	5	14.5	Non-Plain Area Area	0	-0.084	-0.075
240	2024-2025	53	42	0	1	59	8	1.37	5	3	11.1	Plain Area	1	-0.084	-0.075
241	2024-2025	58	37	1	1	62	8	2.16	4	4	13.1	Non-Plain Area Area	1	-0.084	-0.075
242	2024-2025	52	43	0	1	66	7	1.23	7	3	11.4	Plain Area	0	-0.084	-0.075
243	2024-2025	54	41	1	1	61	8	2.38	4	5	13.6	Non-Plain Area Area	1	-0.084	-0.075
244	2024-2025	45	53	1	0	57	6	0.98	6	4	10.1	Non-Plain Area Area	1	-0.084	-0.075
245	2024-2025	60	33	1	1	62	5	2.67	3	5	14.3	Non-Plain Area Area	1	-0.084	-0.075
246	2024-2025	48	46	0	1	55	8	1.06	8	3	11	Plain Area	0	-0.084	-0.075
247	2024-2025	55	41	1	1	59	7	2.51	3	3	12.9	Non-Plain Area Area	1	-0.084	-0.075
248	2024-2025	50	45	0	1	60	8	1.28	5	4	11.6	Plain Area	0	-0.084	-0.075
249	2024-2025	53	42	1	1	58	9	2.19	4	2	12.7	Non-Plain Area Area	1	-0.084	-0.075
250	2024-2025	47	49	0	1	56	5	0.89	8	3	9.7	Plain Area	1	-0.084	-0.075
251	2024-2025	61	32	1	1	65	8	2.81	6	4	14.8	Non-Plain Area Area	1	-0.084	-0.075
252	2024-2025	59	36	0	1	58	6	2.56	4	3	13.3	Non-Plain Area Area	0	-0.084	-0.075
253	2024-2025	46	49	1	1	61	7	1.15	6	4	10.7	Plain Area	1	-0.084	-0.075
254	2024-2025	54	41	0	1	57	8	1.31	6	5	11.1	Non-Plain Area Area	0	-0.084	-0.075
255	2024-2025	56	38	1	1	60	9	2.09	3	4	13.2	Non-Plain Area Area	1	-0.084	-0.075
256	2024-2025	43	52	0	1	62	7	0.95	9	3	9.5	Plain Area	0	-0.084	-0.075
257	2024-2025	49	47	1	1	58	5	1.89	5	4	11.9	Non-Plain Area Area	1	-0.084	-0.075
258	2024-2025	58	37	0	1	63	7	2.84	4	3	14	Non-Plain Area Area	0	-0.084	-0.075
259	2024-2025	51	44	1	1	56	6	1.12	6	4	10.2	Plain Area	1	-0.084	-0.075
260	2024-2025	55	41	0	1	61	8	2.13	4	3	12.6	Non-Plain Area Area	0	-0.084	-0.075
261	2024-2025	48	46	1	1	59	7	1.28	5	2	10.8	Plain Area	1	-0.084	-0.075
262	2024-2025	53	42	0	1	64	9	2.75	3	5	13.8	Non-Plain Area Area	0	-0.084	-0.075
263	2024-2025	45	53	1	0	55	7	1.98	2	4	11.3	Non-Plain Area Area	1	-0.084	-0.075
264	2024-2025	50	45	0	1	56	8	1.05	7	3	10.5	Plain Area	0	-0.084	-0.075
265	2024-2025	62	32	1	1	60	6	2.78	4	3	14.4	Non-Plain Area Area	1	-0.084	-0.075
266	2024-2025	46	49	1	1	61	7	1.23	6	4	10.9	Plain Area	1	-0.084	-0.075
267	2024-2025	56	38	0	1	59	6	2.08	4	5	12.4	Non-Plain Area Area	0	-0.084	-0.075
268	2024-2025	47	49	1	0	57	5	1.42	6	3	11.5	Non-Plain Area Area	1	-0.084	-0.075
269	2024-2025	55	41	0	1	64	8	2.52	3	4	13.1	Plain Area	0	-0.084	-0.075
270	2024-2025	41	55	1	0	62	9	1.19	9	2	9	Non-Plain Area Area	1	-0.084	-0.075
271	2024-2025	53	42	1	1	58	7	2.36	4	4	12.7	Plain Area	1	-0.084	-0.075
272	2024-2025	48	46	0	1	60	8	0.93	7	4	10.7	Non-Plain Area Area	0	-0.084	-0.075
273	2024-2025	47	49	1	1	63	5	2.87	3	4	13.2	Non-Plain Area Area	1	-0.084	-0.075
274	2024-2025	59	36	1	0	58	7	1.81	6	3	12.3	Plain Area	0	-0.084	-0.075
275	2024-2025	54	41	0	1	56	6	2.75	3	4	13.5	Non-Plain Area Area	1	-0.084	-0.075
276	2024-2025	44	51	1	1	60	8	1.02	7	2	9.6	Non-Plain Area Area	0	-0.084	-0.075
277	2024-2025	62	32	1	1	58	7	2.99	6	3	14.9	Plain Area	1	-0.084	-0.075
278	2024-2025	52	43	0	1	55	5	1.13	4	4	10.8	Non-Plain Area Area	0	-0.084	-0.075
279	2024-2025	55	41	1	0	61	9	2.48	3	5	12.6	Non-Plain Area Area	1	-0.084	-0.075
280	2024-2025	50	45	0	1	63	8	1.29	5	4	11.6	Plain Area	0	-0.084	-0.075
281	2024-2025	61	32	1	1	64	7	2.88	4	5	14.7	Non-Plain Area Area	1	-0.084	-0.075
282	2024-2025	54	41	0	1	62	8	1.14	7	3	10.8	Non-Plain Area Area	0	-0.084	-0.075
283	2024-2025	48	46	1	1	59	6	2.12	5	4	13.2	Plain Area	1	-0.084	-0.075
284	2024-2025	45	53	0	1	57	9	1.08	8	3	9.9	Non-Plain Area Area	0	-0.084	-0.075
285	2024-2025	58	38	1	0	62	7	2.68	3	4	13.8	Non-Plain Area Area	1	-0.084	-0.075
286	2024-2025	49	47	0	1	60	8	1.21	7	3	10.6	Plain Area	0	-0.084	-0.075
287	2024-2025	56	38	1	1	63	5	2.79	4	4	13.5	Non-Plain Area Area	1	-0.084	-0.075
288	2024-2025	51	43	1	0	65	7	1.35	6	3	11.1	Non-Plain Area Area	1	-0.084	-0.075
289	2024-2025	53	41	0	1	58	8	2.54	5	5	13.9	Plain Area	0	-0.084	-0.075
290	2024-2025	47	49	1	0	59	6	1.54	3	4	11.2	Non-Plain Area Area	0	-0.084	-0.075
291	2024-2025	61	32	1	1	61	7	2.91	6	4	14.4	Non-Plain Area Area	1	-0.084	-0.075
292	2024-2025	54	41	0	1	56	8	1.18	7	3	10.8	Plain Area	0	-0.084	-0.075
293	2024-2025	46	50	1	1	62	7	1.97	4	4	12.9	Non-Plain Area Area	1	-0.084	-0.075
294	2024-2025	58	38	0	1	64	8	1.12	8	3	10.3	Non-Plain Area Area	0	-0.084	-0.075
295	2024-2025	52	43	1	0	61	6	2.05	3	4	12.8	Plain Area	1	-0.084	-0.075
296	2024-2025	48	46	0	1	59	8	1.38	6	3	11	Plain Area	0	-0.084	-0.075
297	2024-2025	55	41	1	1	58	7	2.22	4	4	13	Non-Plain Area Area	1	-0.084	-0.075
298	2024-2025	50	45	0	1	56	5	1.03	6	4	10.5	Non-Plain Area Area	0	-0.084	-0.075
299	2024-2025	48	46	1	0	62	7	2.53	3	5	13.3	Plain Area	1	-0.084	-0.075
300	2024-2025	44	51	0	1	55	8	0.98	8	3	10.1	Non-Plain Area Area	0	-0.084	-0.075
301	2024-2025	59	36	1	1	60	6	2.67	4	4	13.7	Non-Plain Area Area	1	-0.084	-0.075
302	2024-2025	53	42	0	1	58	7	1.3	5	3	11.5	Plain Area	0	-0.084	-0.075
303	2024-2025	41	54	1	0	64	8	0.87	6	4	9.2	Non-Plain Area Area	1	-0.084	-0.075
304	2024-2025	57	39	1	1	59	7	2.48	4	3	13.4	Non-Plain Area Area	1	-0.084	-0.075
305	2024-2025	47	49	0	1	57	7	1.18	7	4	11.1	Plain Area	0	-0.084	-0.075
306	2024-2025	51	43	1	0	66	9	2.36	3	5	13.6	Non-Plain Area Area	1	-0.084	-0.075
307	2024-2025	46	50	0	1	63	6	1.09	6	3	9.9	Non-Plain Area Area	0	-0.084	-0.075
308	2024-2025	61	32	1	1	58	7	2.83	5	4	14.9	Plain Area	1	-0.084	-0.075
309	2024-2025	55	41	1	1	61	7	2.13	4	4	12.6	Non-Plain Area Area	1	-0.084	-0.075
310	2024-2025	49	47	0	1	59	7	1.12	6	3	11	Non-Plain Area Area	0	-0.084	-0.075
311	2024-2025	62	32	1	0	60	9	2.71	2	5	14.6	Plain Area	1	-0.084	-0.075
312	2024-2025	48	45	0	1	57	8	0.87	8	4	10.4	Non-Plain Area Area	0	-0.084	-0.075
313	2024-2025	56	38	1	1	63	6	2.36	3	4	13.5	Non-Plain Area Area	1	-0.084	-0.075
314	2024-2025	54	41	0	1	55	5	1.32	5	3	11.3	Plain Area	0	-0.084	-0.075
315	2024-2025	52	43	1	1	58	9	2.09	6	4	12.8	Non-Plain Area Area	1	-0.084	-0.075
316	2024-2025	45	53	0	1	60	7	1.07	7	3	9.8	Non-Plain Area Area	0	-0.084	-0.075
317	2024-2025	59	36	1	1	62	8	2.66	5	4	13.7	Plain Area	1	-0.084	-0.075
318	2024-2025	53	42	0	1	56	7	1.33	7	3	10.7	Non-Plain Area Area	0	-0.084	-0.075
319	2024-2025	48	46	1	0	59	6	2.2	4	3	12.9	Non-Plain Area Area	1	-0.084	-0.075
320	2024-2025	51	44	0	1	54	8	1.44	8	5	11.2	Plain Area	0	-0.084	-0.075
321	2024-2025	53	42	1	1	61	8	2.18	4	4	13.2	Non-Plain Area Area	1	-0.084	-0.075
322	2024-2025	58	37	0	1	59	6	1.02	6	3	10.5	Non-Plain Area Area	0	-0.084	-0.075
323	2024-2025	48	46	1	1	63	7	2.79	4	3	13.9	Plain Area	1	-0.084	-0.075
324	2024-2025	56	38	0	1	57	8	2.14	5	2	11.8	Non-Plain Area Area	0	-0.084	-0.075
325	2024-2025	47	49	1	1	62	7	1.29	8	3	10.9	Non-Plain Area Area	1	-0.084	-0.075
326	2024-2025	55	41	1	0	58	8	2.09	2	5	13	Plain Area	1	-0.084	-0.075
327	2024-2025	46	49	0	1	60	8	0.88	9	4	9.2	Non-Plain Area Area	0	-0.084	-0.075
328	2024-2025	59	36	1	1	58	7	2.24	5	4	13.7	Non-Plain Area Area	1	-0.084	-0.075
329	2024-2025	51	44	0	1	63	9	1.35	4	3	11.3	Plain Area	0	-0.084	-0.075
330	2024-2025	61	32	1	1	57	7	2.82	3	4	14.3	Non-Plain Area Area	1	-0.084	-0.075
331	2024-2025	44	51	0	1	60	8	1.09	7	3	10.6	Non-Plain Area Area	0	-0.084	-0.075
332	2024-2025	56	38	1	0	59	6	2.73	5	4	13.6	Plain Area	1	-0.084	-0.075
333	2024-2025	53	42	1	1	58	7	1.52	6	3	12.1	Non-Plain Area Area	1	-0.084	-0.075
334	2024-2025	49	47	0	1	56	8	1.09	8	2	10.4	Plain Area	0	-0.084	-0.075
335	2024-2025	46	50	1	1	62	9	2.15	4	4	12.5	Non-Plain Area Area	1	-0.084	-0.075
336	2024-2025	50	45	0	1	65	7	0.98	7	4	10.2	Non-Plain Area Area	0	-0.084	-0.075
337	2024-2025	58	37	1	1	59	6	2.48	4	3	13.6	Plain Area	1	-0.084	-0.075
338	2024-2025	52	43	0	1	55	7	1.1	7	4	11	Non-Plain Area Area	0	-0.084	-0.075
339	2024-2025	48	46	1	1	64	8	2.36	5	3	13.3	Non-Plain Area Area	1	-0.084	-0.075
340	2024-2025	59	36	1	1	58	7	2.51	3	5	14.5	Non-Plain Area Area	1	-0.084	-0.075
341	2024-2025	43	52	0	1	60	8	0.95	6	3	9.4	Plain Area	0	-0.084	-0.075
342	2024-2025	51	44	1	1	66	7	2.63	4	4	13.8	Non-Plain Area Area	1	-0.084	-0.075
343	2024-2025	54	41	0	1	59	9	1.32	7	2	10.8	Non-Plain Area Area	0	-0.084	-0.075
344	2024-2025	57	38	1	1	62	7	2.26	6	5	14.2	Plain Area	1	-0.084	-0.075
345	2024-2025	50	45	0	1	58	6	1.57	5	4	11.6	Non-Plain Area Area	0	-0.084	-0.075
346	2024-2025	61	32	1	1	56	8	2.77	3	3	14	Non-Plain Area Area	1	-0.084	-0.075
347	2024-2025	54	41	0	1	63	7	1.39	7	4	11.3	Plain Area	0	-0.084	-0.075
348	2024-2025	48	46	1	1	59	9	2.29	5	3	12.9	Non-Plain Area Area	1	-0.084	-0.075
349	2024-2025	45	53	1	0	61	5	2.1	6	3	11.7	Non-Plain Area Area	0	-0.084	-0.075
350	2024-2025	59	36	0	1	60	9	2.84	4	4	14.6	Plain Area	1	-0.084	-0.075
351	2024-2025	56	38	1	1	57	7	2.13	3	4	12.8	Non-Plain Area Area	1	-0.084	-0.075
352	2024-2025	52	43	0	1	56	7	1.15	8	3	10.9	Plain Area	0	-0.084	-0.075
353	2024-2025	49	47	1	1	58	6	1.9	3	4	12.4	Non-Plain Area Area	1	-0.084	-0.075
354	2024-2025	46	50	0	1	55	8	1.12	6	3	10.2	Non-Plain Area Area	0	-0.084	-0.075
355	2024-2025	53	42	1	1	59	7	2.21	4	4	13.1	Plain Area	1	-0.084	-0.075
356	2024-2025	51	44	0	1	62	8	1.2	7	4	11.5	Non-Plain Area Area	0	-0.084	-0.075
357	2024-2025	42	54	1	0	64	7	0.95	7	5	9.8	Non-Plain Area Area	1	-0.084	-0.075
358	2024-2025	58	37	1	1	60	7	2.45	4	3	13.4	Non-Plain Area Area	0	-0.084	-0.075
359	2024-2025	53	42	0	1	57	6	1.11	8	2	10.7	Plain Area	1	-0.084	-0.075
360	2024-2025	55	41	1	1	63	8	2.68	5	4	13.9	Non-Plain Area Area	1	-0.084	-0.075
361	2024-2025	54	41	1	1	62	7	2.25	4	4	13	Non-Plain Area Area	1	-0.084	-0.075
362	2024-2025	58	37	0	1	64	8	1.13	7	3	10.8	Non-Plain Area Area	0	-0.084	-0.075
363	2024-2025	47	49	1	1	59	9	2.39	5	3	12.9	Plain Area	1	-0.084	-0.075
364	2024-2025	45	53	0	1	57	6	0.99	6	2	10.1	Non-Plain Area Area	1	-0.084	-0.075
365	2024-2025	60	33	1	1	61	7	2.87	4	5	14.5	Non-Plain Area Area	1	-0.084	-0.075
366	2024-2025	51	44	0	1	55	8	1.21	9	3	11.3	Plain Area	0	-0.084	-0.075
367	2024-2025	56	38	1	0	62	7	2.45	3	4	13.4	Non-Plain Area Area	1	-0.084	-0.075
368	2024-2025	48	46	0	1	59	6	1.15	7	3	10.7	Non-Plain Area Area	0	-0.084	-0.075
369	2024-2025	61	32	1	1	66	8	2.98	2	5	15	Plain Area	1	-0.084	-0.075
370	2024-2025	53	42	1	1	60	7	2.1	5	4	12.7	Non-Plain Area Area	0	-0.084	-0.075
371	2024-2025	49	47	0	1	56	8	1.05	7	3	10.2	Plain Area	1	-0.084	-0.075
372	2024-2025	55	41	1	1	63	6	2.41	4	4	13.5	Non-Plain Area Area	0	-0.084	-0.075
373	2024-2025	46	49	0	1	60	8	1.28	6	3	11.1	Non-Plain Area Area	1	-0.084	-0.075
374	2024-2025	58	37	1	1	58	7	2.62	4	3	13.3	Plain Area	0	-0.084	-0.075
375	2024-2025	51	44	0	1	64	9	1.1	8	4	10.5	Non-Plain Area Area	1	-0.084	-0.075
376	2024-2025	54	41	1	1	61	6	2.21	5	4	13.1	Non-Plain Area Area	1	-0.084	-0.075
377	2024-2025	43	52	0	1	57	8	0.97	7	3	10	Plain Area	0	-0.084	-0.075
378	2024-2025	62	32	1	0	59	7	2.86	3	4	14.2	Non-Plain Area Area	1	-0.084	-0.075
379	2024-2025	50	45	1	1	58	8	1.29	6	3	11.4	Non-Plain Area Area	0	-0.084	-0.075
380	2024-2025	48	46	0	1	61	7	1.18	5	4	10.9	Plain Area	1	-0.084	-0.075
381	2024-2025	53	42	1	1	55	5	2.43	3	3	12.6	Non-Plain Area Area	1	-0.084	-0.075
382	2024-2025	60	33	0	1	62	7	2.9	5	4	14.4	Non-Plain Area Area	0	-0.084	-0.075
383	2024-2025	52	43	1	1	58	6	2.01	4	3	12.2	Plain Area	1	-0.084	-0.075
384	2024-2025	45	53	0	1	59	8	1.07	8	2	10.3	Non-Plain Area Area	0	-0.084	-0.075
385	2024-2025	56	38	1	1	66	7	2.84	5	5	14.8	Non-Plain Area Area	1	-0.084	-0.075
386	2024-2025	57	39	0	1	58	9	1.12	7	3	11.1	Plain Area	0	-0.084	-0.075
387	2024-2025	61	32	1	1	63	8	2.74	4	4	14.6	Non-Plain Area Area	1	-0.084	-0.075
388	2024-2025	55	41	0	1	59	6	1.16	5	4	11.2	Non-Plain Area Area	0	-0.084	-0.075
389	2024-2025	49	47	1	1	62	7	2.7	3	5	14	Plain Area	1	-0.084	-0.075
390	2024-2025	43	52	0	1	58	9	0.96	7	4	9.5	Non-Plain Area Area	0	-0.084	-0.075
391	2024-2025	50	45	1	1	61	7	2.67	4	3	12.9	Non-Plain Area Area	1	-0.084	-0.075
392	2024-2025	48	46	0	1	59	8	1.24	6	4	10.9	Plain Area	0	-0.084	-0.075
393	2024-2025	54	41	1	1	63	6	2.32	5	5	13.7	Non-Plain Area Area	1	-0.084	-0.075
394	2024-2025	57	39	0	1	60	7	1.35	4	3	11.7	Plain Area	0	-0.084	-0.075
395	2024-2025	51	44	0	1	64	8	2.51	5	4	13.3	Non-Plain Area Area	1	-0.084	-0.075
396	2024-2025	48	46	1	1	55	5	1.09	7	3	10.6	Non-Plain Area Area	0	-0.084	-0.075
397	2024-2025	59	36	0	1	61	8	2.79	4	4	13.8	Plain Area	1	-0.084	-0.075
398	2024-2025	53	42	1	1	57	7	2.18	3	4	12.4	Non-Plain Area Area	0	-0.084	-0.075
399	2024-2025	47	49	0	1	60	8	1.08	5	3	10.4	Non-Plain Area Area	1	-0.084	-0.075
400	2024-2025	61	32	1	1	58	6	2.82	2	5	14.5	Plain Area	0	-0.084	-0.075
401	2024-2025	51	44	0	1	63	7	2.2	5	3	12.7	Non-Plain Area Area	1	-0.084	-0.075
402	2024-2025	54	41	1	1	60	8	1.14	7	4	11.2	Plain Area	0	-0.084	-0.075
403	2024-2025	59	36	1	0	59	7	2.63	4	3	13.4	Non-Plain Area Area	1	-0.084	-0.075
404	2024-2025	48	46	0	1	62	8	1.26	6	4	10.9	Non-Plain Area Area	0	-0.084	-0.075
405	2024-2025	47	49	1	1	56	9	1.97	6	2	12.6	Plain Area	1	-0.084	-0.075
406	2024-2025	53	42	1	1	61	7	2.42	5	4	13.8	Non-Plain Area Area	0	-0.084	-0.075
407	2024-2025	55	41	0	1	59	8	1.08	7	3	11.5	Non-Plain Area Area	1	-0.084	-0.075
408	2024-2025	61	32	1	1	64	8	2.98	3	5	14.7	Plain Area	0	-0.084	-0.075
409	2024-2025	49	47	1	1	58	6	1.31	5	3	11.1	Non-Plain Area Area	1	-0.084	-0.075
410	2024-2025	56	38	0	1	55	7	2.7	4	4	13.2	Non-Plain Area Area	0	-0.084	-0.075
411	2024-2025	50	45	1	1	62	7	1.09	7	3	10.6	Non-Plain Area Area	1	-0.084	-0.075
412	2024-2025	57	38	1	0	58	7	2.17	4	3	12.3	Plain Area	0	-0.084	-0.075
413	2024-2025	54	41	0	1	63	8	2.89	5	5	14.2	Non-Plain Area Area	1	-0.084	-0.075
414	2024-2025	46	49	1	1	58	5	1.22	8	2	10	Non-Plain Area Area	0	-0.084	-0.075
415	2024-2025	55	41	0	1	60	9	2.33	7	4	13	Non-Plain Area Area	1	-0.084	-0.075
416	2024-2025	48	46	1	1	59	7	1.35	6	3	10.8	Plain Area	0	-0.084	-0.075
417	2024-2025	53	42	1	0	56	8	2.61	5	4	13.7	Non-Plain Area Area	1	-0.084	-0.075
418	2024-2025	60	33	0	1	63	7	2.78	4	3	14.9	Non-Plain Area Area	1	-0.084	-0.075
419	2024-2025	58	37	1	1	58	6	2.12	5	4	13.5	Plain Area	0	-0.084	-0.075
420	2024-2025	51	44	0	1	62	7	1.17	6	3	11.1	Non-Plain Area Area	1	-0.084	-0.075
421	2024-2025	49	47	1	1	61	7	2.08	5	3	12.4	Non-Plain Area Area	0	-0.084	-0.075
422	2024-2025	55	41	1	0	60	7	1.14	7	4	11.8	Non-Plain Area Area	1	-0.084	-0.075
423	2024-2025	60	33	0	1	58	6	2.35	3	3	13.6	Plain Area	0	-0.084	-0.075
424	2024-2025	50	45	1	1	61	7	2.14	4	4	12.9	Non-Plain Area Area	1	-0.084	-0.075
425	2024-2025	54	41	0	1	59	8	1.38	7	3	11.4	Plain Area	0	-0.084	-0.075
426	2024-2025	59	36	1	1	62	6	2.81	3	5	14.1	Non-Plain Area Area	1	-0.084	-0.075
427	2024-2025	46	49	0	1	58	7	1.09	6	2	10.6	Non-Plain Area Area	0	-0.084	-0.075
428	2024-2025	51	44	1	1	63	7	2.42	5	3	12.7	Plain Area	1	-0.084	-0.075
429	2024-2025	43	52	0	1	58	8	0.97	8	4	9.8	Non-Plain Area Area	0	-0.084	-0.075
430	2024-2025	56	38	1	1	60	7	2.6	4	3	13.5	Non-Plain Area Area	1	-0.084	-0.075
431	2024-2025	55	41	1	0	57	8	2.03	5	4	12.5	Plain Area	1	-0.084	-0.075
432	2024-2025	49	47	1	1	62	5	1.18	7	3	10.7	Non-Plain Area Area	0	-0.084	-0.075
433	2024-2025	44	51	0	1	58	8	1.11	7	2	10.3	Non-Plain Area Area	0	-0.084	-0.075
434	2024-2025	62	32	1	1	65	6	2.95	3	5	14.8	Plain Area	1	-0.084	-0.075
435	2024-2025	47	49	0	1	60	9	1.04	8	3	10.5	Non-Plain Area Area	0	-0.084	-0.075
436	2024-2025	53	42	1	1	63	7	2.31	4	4	13.2	Non-Plain Area Area	1	-0.084	-0.075
437	2024-2025	48	46	0	1	59	8	1.16	6	4	10.9	Plain Area	0	-0.084	-0.075
438	2024-2025	54	41	1	1	58	7	2.26	5	3	12.6	Non-Plain Area Area	1	-0.084	-0.075
439	2024-2025	59	36	0	1	56	8	2.74	4	4	13.8	Non-Plain Area Area	1	-0.084	-0.075
440	2024-2025	45	53	1	1	61	7	1.09	8	2	10.2	Plain Area	0	-0.084	-0.075
441	2024-2025	57	39	0	1	64	7	2.61	4	3	13.9	Non-Plain Area Area	1	-0.084	-0.075
442	2024-2025	52	43	1	0	60	8	2.08	5	4	12.3	Non-Plain Area Area	0	-0.084	-0.075
443	2024-2025	50	45	0	1	57	6	1.38	7	4	11.1	Plain Area	1	-0.084	-0.075
444	2024-2025	53	42	1	1	64	7	2.43	4	4	13.2	Non-Plain Area Area	1	-0.084	-0.075
445	2024-2025	49	47	1	0	58	7	1.39	7	2	11.4	Plain Area	0	-0.084	-0.075
446	2024-2025	55	41	1	1	60	8	2.52	5	4	13.7	Non-Plain Area Area	1	-0.084	-0.075
447	2024-2025	51	44	0	1	61	6	1.22	6	3	10.7	Non-Plain Area Area	0	-0.084	-0.075
448	2024-2025	54	41	1	1	59	7	2.35	5	4	12.9	Plain Area	1	-0.084	-0.075
449	2024-2025	60	33	0	1	62	9	2.95	4	5	14.5	Non-Plain Area Area	0	-0.084	-0.075
450	2024-2025	47	49	1	1	63	8	1.94	6	3	12.3	Non-Plain Area Area	1	-0.084	-0.075
451	2024-2025	56	38	1	0	59	7	2.6	5	4	13.6	Plain Area	0	-0.084	-0.075
452	2024-2025	54	41	1	1	58	7	2.47	4	3	13.4	Non-Plain Area Area	1	-0.084	-0.075
453	2024-2025	43	52	0	1	60	8	1.1	7	2	10.1	Non-Plain Area Area	0	-0.084	-0.075
454	2024-2025	61	32	1	1	65	6	2.77	2	5	14.7	Plain Area	1	-0.084	-0.075
455	2024-2025	48	46	1	0	62	7	1.35	5	3	11	Non-Plain Area Area	0	-0.084	-0.075
456	2024-2025	53	42	1	1	57	6	2.29	4	3	12.8	Non-Plain Area Area	1	-0.084	-0.075
457	2024-2025	57	39	1	0	60	7	2.45	5	4	13.3	Plain Area	0	-0.084	-0.075
458	2024-2025	52	43	1	1	62	8	1.13	8	4	10.8	Non-Plain Area Area	1	-0.084	-0.075
459	2024-2025	49	47	1	1	58	6	2.61	6	3	12.5	Non-Plain Area Area	1	-0.084	-0.075
460	2024-2025	55	41	1	0	59	8	1.94	4	3	11.7	Plain Area	0	-0.084	-0.075
461	2024-2025	46	49	1	1	64	6	2.4	5	4	13.9	Non-Plain Area Area	1	-0.084	-0.075
462	2024-2025	61	32	1	0	59	7	2.89	2	5	14	Non-Plain Area Area	1	-0.084	-0.075
463	2024-2025	51	44	0	1	60	8	1.14	7	4	10.6	Plain Area	0	-0.084	-0.075
464	2024-2025	53	42	1	1	62	7	2.28	4	3	13.3	Non-Plain Area Area	1	-0.084	-0.075
465	2024-2025	47	49	1	1	56	7	1.2	6	2	10.3	Non-Plain Area Area	1	-0.084	-0.075
466	2024-2025	50	45	1	1	58	5	2.49	3	3	12.5	Plain Area	0	-0.084	-0.075
467	2024-2025	61	32	1	1	65	8	2.91	4	4	14.6	Non-Plain Area Area	1	-0.084	-0.075
468	2024-2025	45	53	0	1	57	8	1.08	8	3	10.2	Non-Plain Area Area	0	-0.084	-0.075
469	2024-2025	57	39	1	1	62	7	2.72	5	4	13.8	Plain Area	1	-0.084	-0.075
470	2024-2025	52	43	0	1	55	6	1.04	6	2	10.7	Non-Plain Area Area	0	-0.084	-0.075
471	2024-2025	59	36	1	0	61	8	2.7	4	4	13.7	Non-Plain Area Area	1	-0.084	-0.075
472	2024-2025	48	46	1	1	63	9	1.92	7	3	12.2	Plain Area	0	-0.084	-0.075
473	2024-2025	56	38	0	1	59	7	2.32	5	4	13.1	Non-Plain Area Area	1	-0.084	-0.075
474	2024-2025	53	42	1	1	64	6	2.19	4	3	12.9	Non-Plain Area Area	0	-0.084	-0.075
475	2024-2025	61	32	1	0	58	7	2.85	2	5	14.4	Plain Area	1	-0.084	-0.075
476	2024-2025	50	45	1	1	60	6	2.16	5	4	12.4	Non-Plain Area Area	1	-0.084	-0.075
477	2024-2025	49	47	0	1	59	8	1.12	7	3	10.7	Non-Plain Area Area	0	-0.084	-0.075
478	2024-2025	53	42	1	1	57	7	2.27	6	3	13	Plain Area	1	-0.084	-0.075
479	2024-2025	46	49	1	1	62	7	1.21	5	2	11.2	Non-Plain Area Area	1	-0.084	-0.075
480	2024-2025	58	37	0	1	61	8	2.6	4	3	13.8	Plain Area	0	-0.084	-0.075
481	2024-2025	55	41	1	0	64	7	2.31	4	4	12.9	Non-Plain Area Area	1	-0.084	-0.075
482	2024-2025	47	49	1	1	60	6	1.15	5	2	10.5	Non-Plain Area Area	0	-0.084	-0.075
483	2024-2025	60	33	0	1	62	8	2.19	3	3	13.5	Plain Area	1	-0.084	-0.075
484	2024-2025	54	41	1	1	60	8	2.26	5	4	13	Non-Plain Area Area	1	-0.084	-0.075
485	2024-2025	48	46	1	1	62	7	1.31	7	3	10.9	Plain Area	0	-0.084	-0.075
486	2024-2025	55	41	1	0	59	9	2.49	4	4	13.3	Non-Plain Area Area	1	-0.084	-0.075
487	2024-2025	61	32	1	1	66	7	2.85	3	5	14.9	Non-Plain Area Area	1	-0.084	-0.075
488	2024-2025	46	49	0	1	63	8	1.15	6	2	10.1	Non-Plain Area Area	0	-0.084	-0.075
489	2024-2025	50	45	0	1	58	6	2.53	5	3	12.6	Plain Area	1	-0.084	-0.075
490	2024-2025	56	38	1	1	59	7	1.45	6	4	11.7	Non-Plain Area Area	1	-0.084	-0.075
491	2024-2025	53	42	1	0	60	8	2.22	7	3	12.5	Non-Plain Area Area	0	-0.084	-0.075
492	2024-2025	59	36	1	1	64	9	2.68	4	4	14.4	Plain Area	1	-0.084	-0.075
493	2024-2025	51	44	1	1	57	7	2.05	4	3	12.2	Non-Plain Area Area	0	-0.084	-0.075
494	2024-2025	48	46	1	1	62	6	1.18	5	4	10.7	Non-Plain Area Area	1	-0.084	-0.075
495	2024-2025	53	42	0	1	61	8	2.69	7	5	14.5	Plain Area	1	-0.084	-0.075
496	2024-2025	45	53	1	1	58	9	1.05	8	3	10.3	Non-Plain Area Area	0	-0.084	-0.075
497	2024-2025	57	39	1	0	60	7	2.72	3	4	13.8	Non-Plain Area Area	1	-0.084	-0.075
498	2024-2025	50	45	1	1	56	7	2.21	6	3	12.1	Plain Area	0	-0.084	-0.075
499	2024-2025	49	47	0	1	63	6	1.08	4	2	10	Non-Plain Area Area	1	-0.084	-0.075
500	2024-2025	55	41	1	1	59	8	2.3	5	4	13.2	Plain Area	1	-0.084	-0.075
501	2024-2025	47	49	0	1	60	7	1.11	5	4	10.7	Non-Plain Area Area	0	-0.084	-0.075
502	2024-2025	52	43	1	1	63	7	2.64	4	3	13.7	Non-Plain Area Area	1	-0.084	-0.075
503	2024-2025	56	38	1	1	58	6	2.73	5	4	13.5	Plain Area	0	-0.084	-0.075
504	2024-2025	60	33	0	1	66	8	2.15	8	3	14	Non-Plain Area Area	1	-0.084	-0.075
505	2024-2025	53	42	1	1	61	7	2.48	4	4	13.1	Non-Plain Area Area	0	-0.084	-0.075
506	2024-2025	48	46	0	1	58	8	1.3	7	4	11	Plain Area	1	-0.084	-0.075
507	2024-2025	51	44	1	1	63	8	2.54	5	3	12.6	Non-Plain Area Area	1	-0.084	-0.075
508	2024-2025	54	41	1	1	57	6	2.08	6	4	12.4	Non-Plain Area Area	0	-0.084	-0.075
509	2024-2025	59	36	1	0	62	7	2.97	3	5	14.7	Plain Area	1	-0.084	-0.075
510	2024-2025	47	49	1	1	60	7	1.36	5	2	10.6	Non-Plain Area Area	1	-0.084	-0.075
511	2024-2025	53	42	0	1	59	8	2.24	4	4	12.8	Non-Plain Area Area	0	-0.084	-0.075
512	2024-2025	59	36	1	1	62	7	2.62	3	4	13.9	Plain Area	1	-0.084	-0.075
513	2024-2025	55	41	0	1	64	7	1.12	8	2	10.4	Non-Plain Area Area	1	-0.084	-0.075
514	2024-2025	48	46	1	1	61	7	2.46	6	4	13.6	Non-Plain Area Area	0	-0.084	-0.075
515	2024-2025	51	44	1	0	58	8	1.09	7	3	11.2	Non-Plain Area Area	1	-0.084	-0.075
516	2024-2025	53	42	1	1	60	8	2.18	4	4	13	Non-Plain Area Area	0	-0.084	-0.075
517	2024-2025	45	53	1	1	62	8	1.02	8	2	10.3	Plain Area	1	-0.084	-0.075
518	2024-2025	56	38	1	0	59	7	2.59	5	4	13.3	Non-Plain Area Area	1	-0.084	-0.075
519	2024-2025	60	33	1	1	64	7	2.81	3	5	14.8	Non-Plain Area Area	0	-0.084	-0.075
520	2024-2025	50	45	1	1	57	7	2.3	4	4	12.8	Non-Plain Area Area	1	-0.084	-0.075
521	2024-2025	47	49	0	1	58	8	1.22	7	2	10.7	Plain Area	0	-0.084	-0.075
522	2024-2025	55	41	1	1	61	7	2.65	6	3	13.5	Non-Plain Area Area	1	-0.084	-0.075
523	2024-2025	49	47	1	1	63	6	1.13	5	3	11	Non-Plain Area Area	1	-0.084	-0.075
524	2024-2025	50	45	1	1	58	6	2.18	4	4	12.7	Non-Plain Area Area	1	-0.084	-0.075
525	2024-2025	53	42	0	1	63	7	1.35	6	3	11.2	Plain Area	0	-0.084	-0.075
526	2024-2025	59	36	1	1	65	8	2.95	3	5	14.8	Non-Plain Area Area	1	-0.084	-0.075
527	2024-2025	46	49	0	1	60	7	1.19	5	2	10.4	Non-Plain Area Area	0	-0.084	-0.075
528	2024-2025	51	44	1	1	61	9	2.52	7	3	12.8	Plain Area	1	-0.084	-0.075
529	2024-2025	56	38	0	1	59	6	2.1	6	4	13.4	Non-Plain Area Area	1	-0.084	-0.075
530	2024-2025	54	41	1	1	57	8	2.45	4	3	12.9	Non-Plain Area Area	0	-0.084	-0.075
531	2024-2025	60	33	0	1	65	7	2.76	5	4	14.2	Plain Area	1	-0.084	-0.075
532	2024-2025	47	49	1	0	58	7	1.23	4	2	10.5	Non-Plain Area Area	1	-0.084	-0.075
533	2024-2025	53	42	0	1	62	6	2.33	7	3	12.6	Non-Plain Area Area	0	-0.084	-0.075
534	2024-2025	58	37	1	1	64	7	2.8	6	4	14.3	Plain Area	1	-0.084	-0.075
535	2024-2025	51	44	1	0	59	8	1.09	8	3	10.7	Non-Plain Area Area	1	-0.084	-0.075
536	2024-2025	46	49	0	1	62	7	2.16	5	2	11.1	Non-Plain Area Area	0	-0.084	-0.075
537	2024-2025	50	45	1	1	58	8	2.26	6	4	12.2	Plain Area	0	-0.084	-0.075
538	2024-2025	55	41	1	1	60	7	2.58	3	3	13.1	Non-Plain Area Area	1	-0.084	-0.075
539	2024-2025	49	47	1	1	59	6	1.25	8	2	11	Non-Plain Area Area	0	-0.084	-0.075
540	2024-2025	61	32	1	1	66	7	2.98	2	5	14.7	Plain Area	1	-0.084	-0.075
541	2024-2025	48	46	0	1	56	8	1.17	7	3	10.8	Non-Plain Area Area	1	-0.084	-0.075
542	2024-2025	57	39	1	1	63	7	2.7	4	4	13.6	Non-Plain Area Area	1	-0.084	-0.075
543	2024-2025	52	43	1	0	60	7	2.19	5	4	12.8	Plain Area	0	-0.084	-0.075
544	2024-2025	50	45	1	1	57	9	2.41	6	3	11.7	Non-Plain Area Area	0	-0.084	-0.075
545	2024-2025	54	41	1	1	61	7	2.49	4	4	13.4	Plain Area	1	-0.084	-0.075
546	2024-2025	59	36	0	1	62	8	2.52	5	4	14.1	Non-Plain Area Area	1	-0.084	-0.075
547	2024-2025	46	49	1	1	57	7	1.14	8	2	10.2	Non-Plain Area Area	1	-0.084	-0.075
548	2024-2025	55	41	0	1	64	6	2.21	4	3	12.9	Plain Area	0	-0.084	-0.075
549	2024-2025	51	44	1	1	58	7	2.35	5	4	13.3	Non-Plain Area Area	1	-0.084	-0.075
550	2024-2025	53	42	1	0	61	8	2.4	6	4	13.2	Non-Plain Area Area	1	-0.084	-0.075
551	2024-2025	49	47	0	1	59	8	1.25	7	3	11.4	Plain Area	0	-0.084	-0.075
552	2024-2025	58	37	1	1	62	7	2.64	4	4	14.6	Non-Plain Area Area	1	-0.084	-0.075
553	2024-2025	47	49	0	1	58	7	1.18	5	3	10.9	Non-Plain Area Area	1	-0.084	-0.075
554	2024-2025	51	44	1	1	55	9	2.02	8	4	12.3	Plain Area	0	-0.084	-0.075
555	2024-2025	53	42	1	1	63	7	2.34	4	4	13.5	Non-Plain Area Area	1	-0.084	-0.075
556	2024-2025	47	49	1	0	59	6	1.14	7	2	10.5	Non-Plain Area Area	1	-0.084	-0.075
557	2024-2025	59	36	1	1	61	7	2.51	4	3	13.7	Plain Area	0	-0.084	-0.075
558	2024-2025	45	53	0	1	60	8	1.12	8	2	10.3	Non-Plain Area Area	1	-0.084	-0.075
559	2024-2025	51	44	1	1	58	7	2.12	6	4	12.5	Non-Plain Area Area	0	-0.084	-0.075
560	2024-2025	55	41	0	1	61	9	2.24	7	3	11.8	Plain Area	1	-0.084	-0.075
561	2024-2025	47	49	1	0	60	8	1.29	6	2	10.6	Non-Plain Area Area	1	-0.084	-0.075
562	2024-2025	53	42	1	1	59	7	2.37	5	4	13.3	Non-Plain Area Area	0	-0.084	-0.075
563	2024-2025	60	33	1	1	65	8	2.93	3	5	14.5	Plain Area	1	-0.084	-0.075
564	2024-2025	56	38	1	1	62	9	2.65	3	4	13.9	Non-Plain Area Area	1	-0.084	-0.075
565	2024-2025	53	42	0	1	60	7	1.19	5	3	11.5	Non-Plain Area Area	0	-0.084	-0.075
566	2024-2025	59	36	1	1	64	7	2.82	4	5	14.6	Plain Area	1	-0.084	-0.075
567	2024-2025	48	46	1	1	59	8	1.44	7	3	11.3	Non-Plain Area Area	1	-0.084	-0.075
568	2024-2025	50	45	1	0	62	7	2.23	5	4	12.8	Non-Plain Area Area	0	-0.084	-0.075
569	2024-2025	55	41	0	1	58	7	2.8	6	3	13.6	Plain Area	1	-0.084	-0.075
570	2024-2025	49	47	1	1	60	8	1.27	8	4	11.1	Non-Plain Area Area	1	-0.084	-0.075
571	2024-2025	54	41	1	1	63	6	2.93	4	5	14.2	Non-Plain Area Area	0	-0.084	-0.075
572	2024-2025	51	44	1	1	57	7	2.07	3	3	12	Plain Area	1	-0.084	-0.075
573	2024-2025	47	49	1	0	59	7	1.11	7	2	10.9	Non-Plain Area Area	1	-0.084	-0.075
574	2024-2025	53	42	1	1	62	8	2.29	6	3	13.5	Non-Plain Area Area	1	-0.084	-0.075
575	2024-2025	59	36	0	1	65	7	2.6	5	4	14.4	Plain Area	1	-0.084	-0.075
576	2024-2025	46	49	1	1	60	8	1.15	8	3	10.4	Non-Plain Area Area	0	-0.084	-0.075
577	2024-2025	52	43	0	1	61	7	2.2	4	3	12.5	Non-Plain Area Area	1	-0.084	-0.075
578	2024-2025	50	45	1	1	58	7	2.72	5	4	13.2	Plain Area	1	-0.084	-0.075
579	2024-2025	55	41	1	1	64	9	2.35	4	3	13.8	Non-Plain Area Area	0	-0.084	-0.075
580	2024-2025	48	46	1	0	60	8	1.36	7	2	11.2	Non-Plain Area Area	0	-0.084	-0.075
581	2024-2025	61	32	1	1	65	7	2.99	2	5	14.7	Plain Area	1	-0.084	-0.075
582	2024-2025	45	53	1	1	59	7	1.08	8	2	10.2	Non-Plain Area Area	0	-0.084	-0.075
583	2024-2025	54	41	1	0	62	8	2.61	4	4	13.4	Non-Plain Area Area	1	-0.084	-0.075
584	2024-2025	47	49	1	1	63	7	1.25	6	2	11.1	Non-Plain Area Area	0	-0.084	-0.075
585	2024-2025	60	33	0	1	58	6	2.68	4	5	14.1	Plain Area	1	-0.084	-0.075
586	2024-2025	53	42	1	1	60	8	2.33	7	4	13	Non-Plain Area Area	1	-0.084	-0.075
587	2024-2025	49	47	0	1	61	7	1.13	6	3	10.8	Non-Plain Area Area	0	-0.084	-0.075
588	2024-2025	56	38	1	1	64	6	2.48	4	4	13.7	Plain Area	1	-0.084	-0.075
589	2024-2025	52	43	1	1	60	7	2.18	5	3	12.6	Non-Plain Area Area	0	-0.084	-0.075
590	2024-2025	47	49	0	1	62	8	1.09	8	2	10.6	Non-Plain Area Area	1	-0.084	-0.075
591	2024-2025	51	44	1	1	58	7	2.39	4	3	12.4	Plain Area	0	-0.084	-0.075
592	2024-2025	46	49	1	0	59	8	1.22	7	2	10.4	Non-Plain Area Area	1	-0.084	-0.075
593	2024-2025	55	41	1	1	61	6	2.62	5	4	13.3	Non-Plain Area Area	1	-0.084	-0.075
594	2024-2025	51	44	1	1	63	9	1.17	8	3	11.3	Plain Area	1	-0.084	-0.075
595	2024-2025	59	36	1	1	56	7	2.83	3	5	14.5	Non-Plain Area Area	0	-0.084	-0.075
596	2024-2025	48	46	1	1	60	8	1.4	6	2	11.1	Non-Plain Area Area	0	-0.084	-0.075
597	2024-2025	54	41	1	0	57	7	2.73	4	4	13.6	Plain Area	1	-0.084	-0.075
598	2024-2025	55	41	0	1	60	7	1.34	6	3	11.5	Non-Plain Area Area	0	-0.084	-0.075
599	2024-2025	53	42	1	1	58	6	2.16	7	4	12.9	Non-Plain Area Area	1	-0.084	-0.075
600	2024-2025	50	45	1	1	62	8	2.31	5	3	12.8	Plain Area	1	-0.084	-0.075
601	2024-2025	61	32	1	1	65	7	2.98	2	5	14.7	Non-Plain Area Area	0	-0.084	-0.075
602	2024-2025	48	46	1	0	59	8	1.11	6	2	10.5	Non-Plain Area Area	1	-0.084	-0.075
603	2024-2025	53	42	1	1	57	7	2.59	4	4	13.2	Plain Area	0	-0.084	-0.075
604	2024-2025	54	41	1	1	60	7	2.15	5	4	13	Non-Plain Area Area	1	-0.084	-0.075
605	2024-2025	47	49	0	1	62	8	1.21	7	3	10.6	Non-Plain Area Area	0	-0.084	-0.075
606	2024-2025	50	45	1	1	59	7	2.23	6	4	12.4	Plain Area	1	-0.084	-0.075
607	2024-2025	53	42	1	1	65	8	2.86	3	5	14.6	Non-Plain Area Area	1	-0.084	-0.075
608	2024-2025	45	53	0	1	58	9	1.13	8	2	10.4	Non-Plain Area Area	0	-0.084	-0.075
609	2024-2025	58	37	1	0	62	7	2.78	5	4	13.7	Plain Area	0	-0.084	-0.075
610	2024-2025	56	38	0	1	63	7	2.55	4	3	13.3	Non-Plain Area Area	1	-0.084	-0.075
611	2024-2025	52	43	1	1	61	6	2.31	6	3	13	Non-Plain Area Area	1	-0.084	-0.075
612	2024-2025	45	53	1	1	59	8	1.19	7	2	10.5	Non-Plain Area Area	0	-0.084	-0.075
613	2024-2025	54	41	1	0	60	8	2.69	4	4	13.6	Plain Area	1	-0.084	-0.075
614	2024-2025	48	46	0	1	57	7	1.14	8	3	10.9	Non-Plain Area Area	1	-0.084	-0.075
615	2024-2025	55	41	1	1	60	7	2.35	4	3	12.5	Non-Plain Area Area	0	-0.084	-0.075
616	2024-2025	60	33	1	1	64	8	2.97	3	5	14.5	Plain Area	1	-0.084	-0.075
617	2024-2025	46	49	1	1	58	7	2.18	7	2	11.3	Non-Plain Area Area	0	-0.084	-0.075
618	2024-2025	51	44	1	1	62	6	2.74	5	4	13.7	Non-Plain Area Area	1	-0.084	-0.075
619	2024-2025	53	42	1	0	59	8	1.25	6	3	11.1	Plain Area	0	-0.084	-0.075
620	2024-2025	47	49	1	1	61	7	2.01	4	4	12.3	Non-Plain Area Area	1	-0.084	-0.075
621	2024-2025	53	42	0	1	60	8	2.25	6	4	12.8	Non-Plain Area Area	1	-0.084	-0.075
622	2024-2025	55	41	1	1	58	7	2.57	4	4	13.5	Plain Area	0	-0.084	-0.075
623	2024-2025	49	47	1	1	62	8	1.12	7	2	10.8	Non-Plain Area Area	1	-0.084	-0.075
624	2024-2025	51	44	1	0	56	7	2.38	4	3	12.2	Non-Plain Area Area	1	-0.084	-0.075
625	2024-2025	46	49	0	1	64	8	1.1	8	3	10.3	Plain Area	1	-0.084	-0.075
626	2024-2025	59	36	1	1	65	7	2.99	4	5	14.8	Non-Plain Area Area	0	-0.084	-0.075
627	2024-2025	50	45	0	1	59	7	2.25	5	4	12.7	Non-Plain Area Area	0	-0.084	-0.075
628	2024-2025	54	41	1	1	60	9	2.42	4	3	13.1	Plain Area	1	-0.084	-0.075
629	2024-2025	52	43	1	0	57	6	2.16	7	2	11	Non-Plain Area Area	1	-0.084	-0.075
630	2024-2025	55	41	0	1	61	7	2.6	4	4	13.3	Non-Plain Area Area	1	-0.084	-0.075
